# Supplementary material for: Long-Term Effectiveness and Sustainability of Integrating Peer-Assisted Ultrasound Courses into Medical School—A Prospective Study
Source: Tomography. 2023 Jul 4;9(4):1315–28. doi: 10.3390/tomography9040104 (PMC10366829; doi:10.3390/tomography9040104)
Supplement: Supplementary file 1 [file tomography-09-00104-s001.zip]

Archive with 1 entries (1 files):
- tomography-2422648-supplementary.pdf
